# Supplementary material for: Benefits of annual chemotherapeutic control of schistosomiasis on the development of protective immunity
Source: BMC Infect Dis. 2019 Mar 4;19:219. doi: 10.1186/s12879-019-3811-z (PMC6398226; doi:10.1186/s12879-019-3811-z)
Supplement: Supplementary file 1 — 1. Parasitology egg counts pre and post treatment (Sh and Sm) and STH. 2. Sh13 Antibodies Optical Density measurements. 3. Total Antibodies Concentrations. 4. Acute Phase Proteins Concentratons. 5. Cytokine Concentrations. (XLSX 27 kb) [file 12879_2019_3811_MOESM1_ESM.xlsx]

## Sheet: 2013
2013 Parasitology and Antibody Profiles
Baseline&after Prazequantel Treatment
Id	Sex	U1	U2	U3	HaemMc	HaemMac	K1	K2	SM	HW	AL	TT	PU1	PU2	PU3	Ferritin	Post Ferittin	Fibrinogn	PostFibrinogen	pre-Procalcitonin	post Procalcitonin	pre TAP	post TAP	preIL6	postIL6	preIgG1	postIgG1	preIgG2	postIgG2	pre IgG3	IgG3	preIgG4	postIgG4	pre IgA	postIgA	pre IgM	post IgM	preShIgG4	postShIgG4	preShIgG1	postShIgG1	preShIgE	postShIgE	2yrIgG1	2yrIgG2	2yrIgG3	2yrIgG4	2yrIgA	2yrIgM
1	F	0	0	0	0	0	0	0	0	0	0	0	0	0	0	200.11	200.11	49.74	55.05	0	15.82	46.32	463.59	0.6521	0.2341	1033.16	1113.51	359.85	195.68	21.45	102.7	187.06	87.36	70.88	75.09	151.65	63.54	0.163	1.986	0.9705	0.3555	0.108	0.12	1113.51	195.68	102.7	87.36	75.09	63.54
2	F	0	0	0	0	0	0	0	0	0	0	0	0	0	0	62.73	318.16	0	58.93	15.82	15.82	46.32	46.32	0.3421	0.5672	1013.46	1224.82	630.02	888.97	105.69	152.03	104.82	175.33	53.59	94.4	166.81	186.4	2.29	0.8675	0.2845	0.246	0.122	0.2452	1224.82	888.97	152.03	175.33	94.4	186.4
3	F	0	0	0	0	0	0	0	0	0	0	0	0	0	0	200.11	318.16	50.26	58.39	15.82	44.63	46.32	463.59	0.242	0.665	501.3	1048.67	210.8	298.29	7.44	89.9	35.23	65.44	61.33	136.94	136.97	166.87	1.1935	0.956	0.5365	0.8234	0.5365	0.5653	1048.67	298.29	89.9	65.44	136.94	166.87
6	F	0	0	0	0	0	0	0	0	0	0	0	0	0	0	62.73	200.11	0	62.42	0	15.82	46.32	46.32	0.5422	0.834	1091.8	1440.2	153.33	189.72	34.03	58.42	85.95	26.27	67.15	114.36	142.16	129.63	1.1515	0.4952	1.738	0.5121	0.092	0.2413	1440.2	189.72	58.42	26.27	114.36	129.63
7	F	0	0	0	0	0	0	0	0	0	0	0	0	0	0	62.73	62.73	0	0	0	0	0	46.32	0.231	0.7765	1790.42	503.53	198.13	205	656.12	72.09	663.76	13.47	39.08	55.94	255.93	133.48	0.363	2.198	1.57	0.1174	0.1275	0.143	503.53	205	72.09	13.47	55.94	133.48
8	F	0	0	0	0	0	2	2	0	0	0	0	0	0	0	200.11	200.11	0	55.08	15.82	0	46.32	0	0.8456	0.5463	1235.63	1584.26	319.33	355.47	230.61	273.85	129.45	160.61	64.68	96.98	174.8	165.35	0.5645	0.3423	0.4423	0.1323	0.2312	0.2465	1584.26	355.47	273.85	160.61	96.98	165.35
10	F	0	0	0	0	_antibodies 2012-2015	0	0	0	0	0	0	0	0	0	62.73	200.11	0	59.13	0	15.82	46.32	46.32	0.3452	0.5342	874.63	1044.51	245.78	184.1	25.29	68.65	56.19	57.65	46.15	69.49	265.41	232.81	0.131	0.8686	0.47	0.1234	0.096	0.2438	1044.51	184.1	68.65	57.65	69.49	232.81
12	F	0	0	0	0	0	0	0	0	0	0	0	0	0	0	200.11	62.73	59.26	0	15.82	0	46.32	0	0.3424	0.6654	860.46	1076.88	172.02	317.94	152.66	99.09	252.82	134.54	95.34	70.76	154.69	173.01	0.4895	0.8789	0.7676	0.216	0.08	0.1998	1076.88	317.94	99.09	134.54	70.76	173.01
14	F	0	0	0	0	0	0	0	0	0	0	0	0	0	0	62.73	62.73	49.74	53.86	0	15.82	0	46.32	0.3442	0.3767	1418.93	1481.17	672.5	424.22	74.23	264.95	104.61	155.51	83.09	115.85	217.26	77.47	0.815	2.153	1.607	0.46615	0.13	0.1185	1481.17	424.22	264.95	155.51	115.85	77.47
15	F	0	0	0	0	0	1	0	0	0	0	0	0	0	0	135.37	200.11	0	56.6	15.82	15.82	46.32	46.32	0.661	0.8415	532.07	1096.09	170.51	309.74	34.81	84.75	103.3	90.34	35.05	76.68	73.7	84.6	0.6574	0.2424	0.8644	0.4569	0.1842	0.1442	1096.09	309.74	84.75	90.34	76.68	84.6
20	M	0	0	0	0	0	0	0	0	0	0	0	0	0	0	62.73	62.73	0	55.46	0	15.82	46.32	46.32	0.4532	0.4201	1931.75	869.74	377.78	159.14	247.13	128.92	105	35.47	91.44	64.94	190.28	106.17	0.7342	0.3423	0.8991	0.218	0.1562	0.2012	869.74	159.14	128.92	35.47	64.94	106.17
25	M	5	0	0	0	0	0	0	0	0	0	0	156	101	3	0	318.16	0	54.59	0	15.82	0	46.32	0.8654	0.9982	687.29	1204.08	299.52	442.73	101.29	205.52	277.44	51.86	63.24	136.47	103.67	193.14	2.418	2.785	2.767	0.1254	0.1435	0.2125	1204.08	442.73	205.52	51.86	136.47	193.14
31	M	0	0	0	0	0	0	0	0	0	0	0	0	0	0	62.73	62.73	0	49.74	0	0	0	0	0.345	0.4563	1104.61	1119.21	430.08	341.54	136.62	158.63	40.71	7.88	56.83	101.6	99.29	97.77	0.2845	1.7888	1.5035	0.2424	0.1225	0.2328	1119.21	341.54	158.63	7.88	101.6	97.77
36	M	0	0	0	0	0	0	0	0	0	0	0	0	0	0	62.73	62.73	49.74	55.96	0	0	46.32	0	0.322	0.4352	671.95	1065.85	348.18	531.64	27.5	64.69	96.5	33.3	51.48	123.56	125.41	170.32	0.3	0.6566	0.316	0.245	0.107	0.4536	1065.85	531.64	64.69	33.3	123.56	170.32
38	M	0	0	0	0	0	0	0	0	0	0	0	0	0	0	62.73	62.73	0	53.19	0	0	46.32	0	0.561	0.888	743.04	1483.32	279.69	442.89	79.53	251.01	49.43	75.96	46.12	110.22	86.83	122.69	0.264	0.9919	1.1915	0.5231	0.1135	0.3765	1483.32	442.89	251.01	75.96	110.22	122.69
39	M	0	0	0	0	0	0	0	0	0	0	0	0	0	0	62.73	62.73	49.74	51.46	0	15.82	46.32	46.32	0.2312	0.6453	657.73	2209.77	247.66	489	26.86	148.71	88.92	55.06	38.05	170.53	78.3	225.28	0.341	0.988	1.4145	0.5309	0.194	0.1325	2209.77	489	148.71	55.06	170.53	225.28
47	F	0	0	1	0	0	0	0	0	0	0	0	0	0	0	62.73	135.37	52.19	0	0	0	0	46.32	0.2457	0.7654	723.27	732.83	170.3	772.96	49.03	30.58	144.76	268.7	60.82	62.81	175.96	150.52	0.9805	1.878	0.777	0.264	0.1205	0.2187	732.83	772.96	30.58	268.7	62.81	150.52
51	F	3	0	0	0	0	0	0	0	0	0	0	0	0	0	62.73	62.73	0	0	0.94	15.82	46.32	46.32	0.3423	0.6543	740.22	1176.74	189.93	257	33.28	54.12	144.5	65.87	111.69	155.48	115.05	113.27	2.1145	1.9801	2.182	0.521	0.1275	0.1222	1176.74	257	54.12	65.87	155.48	113.27
52	F	0	0	0	0	0	0	0	0	0	0	0	0	0	0	200.11	62.73	0	54.25	0	15.82	46.32	46.32	0.2695	0.222	591.44	936.35	262.18	411.81	41.94	65.37	26.97	31.24	31.56	72.44	86.35	116.9	0.1775	0.71245	0.4185	0.3011	0.115	0.1838	936.35	411.81	65.37	31.24	72.44	116.9
53	F	0	0	0	0	0	0	3	1	0	0	0	0	0	0	62.73	62.73	0	0	0	15.82	0	46.32	0.3424	0.5672	814.11	872.38	237.45	262.36	72.31	107.76	77.77	10.72	55.05	108.66	134.98	147.06	0.271	2.001	2.115	0.482	0.08	0.342	872.38	262.36	107.76	10.72	108.66	147.06
54	F	0	0	0	0	0	0	0	0	0	0	0	0	0	0	62.73	62.73	0	49.74	15.82	15.82	46.32	46.32	0.3442	0.665	1053.13	1183.53	328.68	341.03	163.6	278.14	30.04	53.54	51	84.4	113.7	125.1	0.409	0.414	0.835	0.4927	0.1614	0.1641	1183.53	341.03	278.14	53.54	84.4	125.1
56	M	0	0	0	0	0	0	0	0	0	0	0	0	0	0	373.58	62.73	0	53.78	15.82	0	463.59	0	0.661	0.834	589.42	954.6	81.99	90.66	81.71	133.47	69.34	34.55	44.87	107.41	159.24	209.61	0.9075	0.5225	1.075	0.79965	0.1716	0.1716	954.6	90.66	133.47	34.55	107.41	209.61
67	M	61	1	1	4	0	0	14	1	0	0	0	0	0	0	318.16	0	54.36	54.02	15.82	0	46.32	0	0.6844	0.4224	2921.92	2427.71	210.2	169.22	187.76	144.02	302.71	317.96	116.9	96.03	195.09	155.57	0.8542	0.5234	0.8467	0.6458	0.2893	0.1802	2427.71	169.22	144.02	317.96	96.03	155.57
71	M	0	0	0	0	0	0	0	0	0	0	0	0	0	0	62.73	0	0	55.86	15.82	0	46.32	46.32	0.246	0.2342	468.35	930.44	109.58	184.94	29.11	97.86	17.33	33.12	87.89	129.42	58.81	85.14	0.2425	0.6778	0.325	0.2008	0.142	0.4022	930.44	184.94	97.86	33.12	129.42	85.14
76	F	0	0	1	0	0	12	2	0	0	0	0	0	0	0	427.3	62.73	0	53.6	0	0	46.32	46.32	0.465	0.2435	554.31	1311.75	166.61	368.42	37.97	152.98	338.93	157	53.21	134.34	84.3	120.1	1.7725	1.788	1.5735	0.1402	0.6542	0.564	1311.75	368.42	152.98	157	134.34	120.1
77	F	12	7	0	0	0	1	0	1	0	0	0	0	0	0	200.11	200.11	0	51.74	0	15.82	46.32	46.32	0.295	0.5645	602.07	721.67	139.1	167.05	29.02	29.4	34.6	6.1	7.96	19.68	102.21	116.53	0.2385	1.4775	0.5305	0.333	0.1325	0.1325	721.67	167.05	29.4	6.1	19.68	116.53
82	F	0	0	0	0	0	4	5	5	0	0	0	0	0	0	62.73	200.11	0	0	0	15.82	46.32	46.32	0.102	0.1995	887.01	924.26	328.5	323.15	109.36	107.67	270.72	359.49	91.69	104.31	158.23	111.98	0.7545	0.4234	0.7432	0.5456	0.2893	0.1873	924.26	323.15	107.67	359.49	104.31	111.98
83	F	0	1	1	0	0	0	0	0	0	0	0	0	0	0	62.73	62.73	0	0	0	15.82	0	225.21	0.5232	0.2341	987.27	1533.43	252.91	403.27	83.93	127.68	216.07	197.65	89.73	131.44	310.26	476.73	1.4115	0.9566	1.603	2.212	0.5216	0.5215	1533.43	403.27	127.68	197.65	131.44	476.73
87	F	0	0	0	0	0	0	0	0	0	0	0	0	0	0	200.11	1914.95	0	0	15.82	101.04	46.32	0	0.261	0.237	645.4	1108.41	205	254.02	28.42	120.03	44.54	40.35	49.01	96.15	158.48	198.47	0.166	0.5305	0.1575	0.4392	0.245	0.245	1108.41	254.02	120.03	40.35	96.15	198.47
88	F	0	0	0	0	0	18	0	0	0	0	0	0	0	0	318.16	0	51.29	0	0.94	0	46.32	0	0.4523	0.2564	650.75	909.24	248.04	335.55	56.59	106.37	65.06	119.51	38	94.36	88.34	118.62	0.6545	0.6234	0.8432	0.6453	0.2143	0.1891	909.24	335.55	106.37	119.51	94.36	118.62
119	F	0	0	0	2	0	2	5	1	0	0	0	0	0	0	62.73	62.73	49.74	53.19	0	0	46.32	0	0.3452	0.3425	795.2	854.19	307.45	382.78	66.33	26.96	129.7	151.36	66.78	86.98	153.17	115.18	1.3765	0.53005	0.526	0.149	0.139	0.139	854.19	382.78	26.96	151.36	86.98	115.18
120	F	0	0	0	0	0	0	0	0	0	0	0	0	0	0	200.11	62.73	0	51.98	15.82	0	46.32	0	0.6543	0.3424	1127.99	605.11	568.21	326.09	94.92	61.67	182.54	115.09	86.05	79.6	157.6	161.53	1.728	1.443	1.6895	0.6306	0.1333	0.1335	605.11	326.09	61.67	115.09	79.6	161.53
122	F	0	0	0	0	0	0	0	0	0	0	0	0	0	0	260.57	200.11	0	0	15.82	0	46.32	46.32	0.5233	0.4563	1736.49	907.52	641.73	313.41	161.73	65.05	51.05	39.76	134.44	59.72	135.73	70.43	0.292	0.9165	1.272	0.136	0.141	0.1415	907.52	313.41	65.05	39.76	59.72	70.43
125	F	0	0	0	0	0	0	0	0	0	0	0	0	0	0	427.3	62.73	52.19	51.46	15.82	15.82	46.32	46.32	0.6452	0.6625	782.67	516.12	278.97	207.41	101.45	102.94	37.48	49.57	71.13	88.58	164.45	165.92	0.334	1.8876	2.4425	0.3255	0.145	0.119	516.12	207.41	102.94	49.57	88.58	165.92
126	F	0	0	0	0	0	0	0	0	0	0	0	0	0	0	62.73	62.73	49.74	51.74	0	0	46.32	0	0.289	0.2434	618.21	367.3	146.98	115.73	118.56	101.58	51.09	34.09	37.2	36.74	68.52	70.43	0.4165	1.735	0.795	0.245	0.1195	0.1195	367.3	115.73	101.58	34.09	36.74	70.43
130	F	0	0	0	0	0	40	43	0	0	0	0	0	0	0	62.73	62.73	0	0	0	15.82	46.32	46.32	0.5622	0.2376	683.9	670.33	197.32	156.7	26.93	31.46	39.94	55.52	127.61	47.28	118.31	70.72	0.826	0.886	1.2485	0.1284	0.0975	0.129	670.33	156.7	31.46	55.52	47.28	70.72
151	M	17	1	1	2	0	0	0	0	0	0	0	0	0	0	62.73	200.11	0	53.19	0	0	46.32	46.32	0.609	0.2575	643.3	859.66	179.48	214.17	42.71	77.79	196.06	30.88	34.52	100.4	65.32	202.79	0.435	0.5442	2.549	0.369	0.0898	0.2736	859.66	214.17	77.79	30.88	100.4	202.79
155	M	0	20	0	4	1	1	0	0	0	0	0	0	0	0	62.73	0	0	0	15.82	0	46.32	0	0.5844	0.164	1369.51	1376.82	227.08	223.59	83.73	106.25	344.21	129.38	42.19	66.45	185.81	156.2	0.6754	0.3523	0.8886	0.2102	0.1232	0.1983	1376.82	223.59	106.25	129.38	66.45	156.2

## Sheet: 2015
2015 Parasitology and Antibody Profiles
2 years after Prazequantel Treatment
Id	Sex	U1	U2	U3	HaemMc	HaemMac	K1	K2	SM	HW	AL	TT	PU1	PU2	PU3	IgG1	IgG2	IgG3	IgG4	IgA	IgM
1	F															1113.51	195.68	102.7	87.36	75.09	63.54
2	F															1224.82	888.97	152.03	175.33	94.4	186.4
3	F															1048.67	298.29	89.9	65.44	136.94	166.87
6	F															1440.2	189.72	58.42	26.27	114.36	129.63
7	F															503.53	205	72.09	13.47	55.94	133.48
8	F															1584.26	355.47	273.85	160.61	96.98	165.35
10	F															1044.51	184.1	68.65	57.65	69.49	232.81
12	F															1076.88	317.94	99.09	134.54	70.76	173.01
14	F															1481.17	424.22	264.95	155.51	115.85	77.47
15	F															1096.09	309.74	84.75	90.34	76.68	84.6
20	M															869.74	159.14	128.92	35.47	64.94	106.17
25	M															1204.08	442.73	205.52	51.86	136.47	193.14
31	M															1119.21	341.54	158.63	7.88	101.6	97.77
36	M															1065.85	531.64	64.69	33.3	123.56	170.32
38	M															1483.32	442.89	251.01	75.96	110.22	122.69
39	M															2209.77	489	148.71	55.06	170.53	225.28
47	F															732.83	772.96	30.58	268.7	62.81	150.52
51	F															1176.74	257	54.12	65.87	155.48	113.27
52	F															936.35	411.81	65.37	31.24	72.44	116.9
53	F															872.38	262.36	107.76	10.72	108.66	147.06
54	F															1183.53	341.03	278.14	53.54	84.4	125.1
56	M															954.6	90.66	133.47	34.55	107.41	209.61
67	M															2427.71	169.22	144.02	317.96	96.03	155.57
71	M															930.44	184.94	97.86	33.12	129.42	85.14
76	F															1311.75	368.42	152.98	157	134.34	120.1
77	F															721.67	167.05	29.4	6.1	19.68	116.53
82	F															924.26	323.15	107.67	359.49	104.31	111.98
83	F															1533.43	403.27	127.68	197.65	131.44	476.73
87	F															1108.41	254.02	120.03	40.35	96.15	198.47
88	F															909.24	335.55	106.37	119.51	94.36	118.62
119	F															854.19	382.78	26.96	151.36	86.98	115.18
120	F															605.11	326.09	61.67	115.09	79.6	161.53
122	F															907.52	313.41	65.05	39.76	59.72	70.43
125	F															516.12	207.41	102.94	49.57	88.58	165.92
126	F															367.3	115.73	101.58	34.09	36.74	70.43
130	F															670.33	156.7	31.46	55.52	47.28	70.72
151	M															859.66	214.17	77.79	30.88	100.4	202.79
155	M															1376.82	223.59	106.25	129.38	66.45	156.2
